# Supplementary material for: Gut microbiota and immune profiling of microbiota-humanised versus wildtype mouse models of hepatointestinal schistosomiasis
Source: Anim Microbiome. 2024 Jun 25;6:36. doi: 10.1186/s42523-024-00318-3 (PMC11201864; doi:10.1186/s42523-024-00318-3)
Supplement: Supplementary file 1 — Supplementary Material 1. Number of biological samples (n), grouped according to mouse line and (pre- and post-patent) infection status, as well as to sample origin (i.e., present study vs. Cortés et al. [23]) processed for parasitological analyses, bacterial 16S rRNA amplicon sequencing, serological and faecal inflammatory marker assays. [file 42523_2024_318_MOESM1_ESM.xlsx]

## Sheet: Hoja1
Supplementary Material 1. Number of biological samples (n), grouped according to mouse line and (pre- and post-patent) infection status, as well as to sample origin (i.e., present study vs. [18]) processed for parasitological analyses, bacterial 16S rRNA amplicon sequencing, serological and faecal inflammatory marker assays.
Study (origin)	Mouse line1	Experimental group2	Infection status	dpi3	Parasitological analyses (n)	16S rDNA gene seqeuncing (n)	Antibody responses (n)4,5	Faecal cytokines (n)4
Stark et al. 2024	D2 HMA	Sm–	Uninfected	–	–	4	8 (28 dpi), 3 (50 dpi)	0 (28 dpi), 1 (50 dpi)
		Sm+_d28	Infected	28	10	10	19	7
		Sm+_d50	Infected	50	10	8	9	7
	WT	Sm–	Uninfected	–	–	–	10 (28 dpi), 5 (50 dpi)	3 (28 dpi), 3 (50 dpi)
		Sm+_d28	Infected	28	10	–	20	7
		Sm+_d50	Infected	50	10	–	10	7
Cortés et al. 2020 [18]	D7 HMA	Sm–	Uninfected	–	–	6	–	5 (28 dpi), 5 (50 dpi)
		Sm+_d28	Infected	28	–	–	–	10
		Sm+_d50	Infected	50	–	8	–	9
	WT	Sm–	Uninfected	–	–	6	–	5 (28 dpi), 5 (50 dpi)
		Sm+_d28	Infected	28	–	–	–	10
		Sm+_d50	Infected	50	–	8	–	10
1HMA = human-micorbiota-associated; WT = wild type
2Sm = Schistosoma mansoni
3dpi = days post infection
4The number of Sm– samples matching each time post infection (i.e., 28 and 50 dpi) is indicated.
5Mice culled at 50 dpi were bled at 28 dpi for serum collection; hence, samples analised at 28 dpi include sera from both Sm+_d28 and Sm+_d50.
