# Supplementary material for: Gut microbiota and immune profiling of microbiota-humanised versus wildtype mouse models of hepatointestinal schistosomiasis
Source: Anim Microbiome. 2024 Jun 25;6:36. doi: 10.1186/s42523-024-00318-3 (PMC11201864; doi:10.1186/s42523-024-00318-3)
Supplement: Supplementary file 2 — Supplementary Material 2. Serum/faecal and antibody dilutions used for ELISA assays. SEA: soluble egg antigen; SWAP: soluble worm antigen preparation. [file 42523_2024_318_MOESM2_ESM.xlsx]

## Sheet: Hoja1
Supplementary Material 2. Sample and antibody dilutions used for ELISA. SEA: soluble egg antigen; SWAP: soluble worm antigen preparation.
Indirect ELISAs for serological screening
Antibody isotype and (sub)class	Antigen preparation	Serum dilution		Detection antibody (alkaline-phosphatase-conjugated) dilution
Total IgG	SEA	1/50		1/2500
	SWAP	1/50		1/2500
	Bacterial antigen	1/50		1/2500
IgG1	SEA	1/50		1/2000
	SWAP	1/50		1/2000
IgG2c	SEA	1/50		1/1000
	SWAP	1/50		1/1000
IgG3	SEA	1/50		1/1000
	SWAP	1/50		1/1000
Capture ELISAs for total serum IgE and faecal molecules
Antigen	Sample (dilution)	Capture antibody (concentration)		Detection antibody (biotinylated) (concentration)
Total IgE	Serum (1/50)	1 μg/ml		500 ng/ml
Lipocalin-2	Faeces (1/2)	2 μg/ml		500 ng/ml
Ym1	Faeces (1/2)	1 μg/ml		200 ng/ml
RELMα	Faeces (1/2)	0.5 μg/ml		125 ng/ml
IL-33	Faeces (1/2)	800 ng/ml		200 μg/ml
IL-17	Faeces (1/2)	0.5 μg/ml		0.25 μg/ml
