# Supplementary material for: Gut microbiota and immune profiling of microbiota-humanised versus wildtype mouse models of hepatointestinal schistosomiasis
Source: Anim Microbiome. 2024 Jun 25;6:36. doi: 10.1186/s42523-024-00318-3 (PMC11201864; doi:10.1186/s42523-024-00318-3)
Supplement: Supplementary file 3 — Supplementary Material 3. Sequencing results per sample (A) and experimental group (B). Number of reads prior to (i.e., 'raw') and following (i.e., 'combined') paired-ends (PE) merge, quality filtering (i.e., 'qualified') and chimeras' removal (i.e., 'Nochime'), percentage of bases with quality scores ≥ Q20 and Q30, and GC content (%). [file 42523_2024_318_MOESM3_ESM.xlsx]

## Sheet: (A) Per sample
Supplementary Material 3. Sequencing results per sample (A) and experimental group (B). Number of reads prior to (i.e.,'raw') and following (i.e., 'combined') pair-end (PE) marge, quality filtering (i.e., 'qualified') and chimeras' removal (i.e., 'Nochime'), percentage of bases with quality scores ≥ Q20 and Q30, and GC content (%).
Sample ID	Infection status	dpi1	Raw PE	Combined	Qualified	Nochime	Q20	Q30	GC%
Sample17.1	Uninfected (Sm–)	0	108257	94138	91998	54450	97.4	92.25	51.22
Sample.17.5	Uninfected (Sm–)	0	113628	99773	97444	74530	97.48	92.51	52.42
Sample.18.1	Uninfected (Sm–)	0	104905	65978	56790	37970	97.64	92.85	53.12
Sample.18.2	Uninfected (Sm–)	0	109583	99224	97280	54885	97.7	93.02	53.14
Sample15.1	Infected (Sm+)	28	108535	91252	88611	60149	97.35	92.2	52.29
Sample15.2	Infected (Sm+)	28	64522	52965	51183	34328	97.31	92.08	51.63
Sample15.3	Infected (Sm+)	28	41127	33703	32504	20897	97.38	92.21	51.78
Sample15.4	Infected (Sm+)	28	67763	58303	56795	38750	97.38	92.23	51.76
Sample15.5	Infected (Sm+)	28	82812	73416	71965	42993	97.48	92.38	51.62
Sample16.1	Infected (Sm+)	28	54314	48248	47196	27603	97.5	92.38	52.21
Sample16.2	Infected (Sm+)	28	112451	96554	94203	56661	97.16	91.73	51.83
Sample16.3	Infected (Sm+)	28	52136	46537	45604	27028	97.38	92.15	52.74
Sample16.4	Infected (Sm+)	28	114118	102176	100094	60554	97.65	92.77	52.45
Sample16.5	Infected (Sm+)	28	105630	82177	78602	46479	97.37	92.22	52.23
Sample13.1	Infected (Sm+)	50	117299	95637	92351	58379	97.36	92.01	50.63
Sample13.2	Infected (Sm+)	50	111361	97148	94937	58672	97.51	92.43	51.23
Sample13.3	Infected (Sm+)	50	106509	91653	89311	55053	97.49	92.46	51.5
Sample13.4	Infected (Sm+)	50	112870	93081	90217	58604	97.37	92.08	50.52
Sample13.5	Infected (Sm+)	50	101937	78175	74514	50567	97.44	92.26	49.91
Sample14.1	Infected (Sm+)	50	116091	100824	98418	70569	97.57	92.53	50.31
Sample14.2	Infected (Sm+)	50	105347	90266	88197	56232	97.39	92	49.46
Sample14.4	Infected (Sm+)	50	97907	85897	84094	51282	97.55	92.48	50.3
		Mean	95868.3	80778.4	78286.7	49847	97.4482	92.3286	51.5591
		SD	23727.3	20678.8	20553.2	13916.8	0.124962	0.29763	1.02086
1dpi = days post infection

## Sheet: (B) Per group
Supplementary Table 3. Sequencing results per sample (A) and experimental group (B). Number of reads prior to (i.e.,'raw') and following (i.e., 'combined') pair-ends (PE) merge, quality filtering (i.e., 'qualified') and chimeras' removal (i.e., 'Nochime'), percentage of bases with quality scores ≥ Q20 and Q30, and GC content (%).
Experimental group	Raw PE		Combined		Qualified		Nochime		Q20		Q30		GC%
	Mean	SD	Mean	SD	Mean	SD	Mean	SD	Mean	SD	Mean	SD	Mean	SD
Sm-	109093	3607.61	89778.2	16068.4	85878	19556.3	55458.8	14954.6	97.555	0.138924	92.6575	0.344613	52.475	0.901166
Sm+_d28	80340.8	27951.5	68533.1	23801.6	66675.7	23225.3	41544.2	14351.7	97.396	0.128686	92.235	0.261757	52.054	0.382715
Sm+_d50	108665	6879.58	91585.1	7059.83	89004.9	7283.16	57419.8	6192.6	97.46	0.0819407	92.2812	0.223315	50.4825	0.660471
1Schistosoma mansoni uninfected (Sm-) and infected (Sm+) mice at 28 and 50 days post infection (_d28 and _d50, respectively).
