# Supplementary material for: Gut microbiota and immune profiling of microbiota-humanised versus wildtype mouse models of hepatointestinal schistosomiasis
Source: Anim Microbiome. 2024 Jun 25;6:36. doi: 10.1186/s42523-024-00318-3 (PMC11201864; doi:10.1186/s42523-024-00318-3)
Supplement: Supplementary file 5 — Supplementary Material 5. Faecal bacterial taxa altered following Schistosoma mansoni (Sm) infection in faecal samples of D2 human microbiota-associated (D2 HMA) mice. Results of LEfSe and Kluskal-Wallis/Wilcoxon rank-sum test applied to the identification of differentially abundant bacteria between the faecal microbial communities of uninfected (Sm−; n = 4) and infected (Sm+) mice at 28 and 50 days post cercarial exposure [_d28 (n = 10) and _d50 (n = 8), respectively]. Taxa displaying p-value < 0.05 and LDA score ≥ 2 by LEfSe, and/or p-value < 0.05 by Kluskal-Wallis/Wilcoxon rank-sum test are included. A Summary of differentially abundant bacterial taxa as determined by LEfSe. B-E Statistically significant differences determined by LEfSe and/or Kluskal-Wallis/Wilcoxon rank-sum following comparative analyses of: B the three experimental groups (Sm−, Sm+_d28 and Sm+_d50); C microbiota profiles of Sm- mice and at 28 days post infection (Sm+_d28); D microbiota profiles of Sm- mice and at 50 days post infection (Sm+_d50); and E microbiota profiles of Sm+_d28 and Sm+_d50. [file 42523_2024_318_MOESM5_ESM.xlsx]

## Sheet: (A) LEfSe summary
Supplementary Material 5. Faecal bacterial taxa altered following Schistosoma mansoni (Sm) infection in faecal samples of D2 human-microbiota-associated (HMA) mice. Results of LEfSe and Kluskal-Wallis/Wilcoxon rank-sum test applied to the identification of differentially abundant bacteria between the faecal microbial communities of uninfected (Sm−; n = 4) and infected (Sm+) mice at 28 and 50 days…
Rank					Comparison & Associated group
Phylum	Class	Order	Family	Genus	Sm- vs. Sm+_d28 vs. Sm+_d50	Sm- vs. Sm+_d28	Sm- vs. Sm+_d50	Sm+_d28 vs. Sm+_d50		LDA score	Associated group
Bacteroidota					**			**			Sm-	Sm+_d28	Sm+_d50
	Bacteroidia				**			**		> 5
		Bacteroidales			**			**		4–5
			Bacteroidaceae		**		*	**		3–4
				Bacteroides	**		*	**		2–3
			Tannerellaceae		*			**
				Parabacteroides	**	*		**		*Supported by Kluskal-Wallis/Wilcoxon rank-sum test (q < 0.05)
			Muribaculaceae		*			**		*Supported by Kluskal-Wallis/Wilcoxon rank-sum test (q > 0.05; p < 0.05)
				Muribaculaceae	*			*
			Prevotellaceae		*
			Williamwhitmaniaceae
				Blvii28 wastewater sludge group
			Rikenellaceae	Rikenellaceae RC9 gut group
Desulfobacterota					**			**
	Desulfovibrionia				**		*	**
		Desulfovibrionales			**			**
			Desulfovibrionaceae		**			**
				Bilophila	**	*		**
	Desulfobulbia	Desulfobulbales
			Desulfobulbaceae
				Desulfobulbus
Firmicutes	Bacilli	Lactobacillales			*			**
			Enterococcaceae		*			**
				Enterococcus	*		*	**
			Streptococcaceae
				Lactococcus
			Leuconostocaceae
				Leuconostoc
	Clostridia	Oscillospirales			*			**
			Ruminococcaceae		*			**
		Lachnospirales	Lachnospiraceae	Blautia	**	*		**
				Lachnoclostridium
				Lachnospiraceae UCG-001
				Lachnospiraceae NK4A136 group
		Clostridiales						*
			Clostridiaceae		*			**
				Clostridium sensu stricto 1	*			**
			Turicibacteraceae	Turicibacter	**		*	**
		Eubacteriales	Eubacteriaceae	Eubacterium xylanophilum group	*			*
		Christensenellales
			Christensenellaceae
				Christensenellaceae R 7 group
		Peptostreptococcales-Tissierellales	Anaerovoracaceae				*
	Erysipelotrichia	Erysipelotrichales			*			**
			Erysipelotrichaceae		**		*	**
				Dubosiella	*	*	*
				Clostridium innocuum group	**		*	**
			Erysipelatoclostridiaceae		*			**
				Erysipelatoclostridium	*		*	*
		Staphylococcales				*
			Planococcaceae	Sporosarcina	*	*
			Staphylococcaceae		*	*
				Staphylococcus	*	*
Proteobacteria	Gammaproteobacteria	Enterobacterales	Enterobacteriaceae	Escherichia Shigella	*	*		*
	Alphaproteobacteria
		Acetobacterales
			Acetobacteraceae
				Acetobacter
Actinobacteriota								*
	Coriobacteriia							**
		Coriobacteriales						**
			Eggerthellaceae					**
				Adlercreutzia				*
	Actinobacteria				**		*
Verrucomicrobiota	Verrucomicrobia						*

## Sheet: (B) Sm- vs. Sm+_d28 vs. Sm+_d50
Supplementary Material 5. Faecal bacterial taxa altered following Schistosoma mansoni (Sm) infection in faecal samples of D2 human-microbiota-associated (HMA) mice. Results of LEfSe and Kluskal-Wallis/Wilcoxon rank-sum test applied to the identification of differentially abundant bacteria between the faecal microbial communities of uninfected (Sm−; n = 4) and infected (Sm+) mice at 28 and 50 days…
Bacterial taxa	Associated Group1	LEfSe			Kluskal-Wallis			Abundance (mean)
		LDAscore	p-value	q-value	p-value	q-value	Statistics	Sm-	Sm+_d28	Sm+_d50
Phylum
Verrucomicrobiota	Sm+_28	–	–	–	0.033504	0.10051	67.922	2.681	180.56	100.25
Bacteroidota	Sm+_50	4.43	0.0033589	0.03023	0.0033589	0.03023	11.392	37850	31611	86002
Desulfobacterota	Sm+_50	3.2	0.0081135	0.036511	0.0086757	0.03904	94.945	1140.3	848.69	3982.2
Actinobacteriota	Sm+_50	–	–	–	0.048534	0.1006	6.051	628.03	628.83	1432.6
Class
Bacteroidia	Sm+_50	5.13	0.00453	0.018456	0.00453	0.018456	10.794	125960	32650	304230
Desulfovibrionia	Sm+_50	3.84	0.0017296	0.018456	0.0017784	0.018456	12.664	3735.9	842.42	14780
Coriobacteriia	Sm+_50	3.26	0.004614	0.018456	0.004614	0.018456	10.757	1735.6	544.35	4184.6
Actinobacteria	Sm+_50	2.07	0.016134	0.038721	0.016134	0.038721	82.537	9.0909	93.165	242.94
Vampirivibrionia	Sm+_50	–	–	–	0.0096528	0.028958	9.281	20.502	27.367	39.998
Order
Erysipelotrichales	Sm-	4.18	0.033228	0.097709	0.033228	0.11103	68.087	37535	19452	7458.6
Gastranaerophilales	Sm-	–	–	–	0.021599	0.11103	76.702	94.723	21.373	13.299
Verrucomicrobiales	Sm+_28	–	–	–	0.038234	0.11103	65.281	68.027	151.38	140.06
Bacteroidales	Sm+_50	4.71	0.0011219	0.012902	0.0011219	0.012902	13.585	67884	29101	132040
Desulfovibrionales	Sm+_50	3.39	0.0011219	0.012902	0.0011219	0.012902	13.585	2370.8	804	5747.8
Oscillospirales	Sm+_50	3.17	0.02349	0.097709	0.0058802	0.045081	10.272	6367	4097.4	7061.8
Lactobacillales	Sm+_50	3.12	0.035552	0.097709	0.035552	0.11103	66.735	4914.1	2374.9	5001.7
Coriobacteriales	Sm+_50	2.86	0.0058802	0.045081	0.04496	0.11103	6.204	1558.7	491.89	1924.9
Bifidobacteriales	Sm+_50	–	–	–	0.046396	0.11103	61.411	34.014	82.959	161.95
Family
Erysipelotrichaceae	Sm-	4.26	0.0029525	0.03543	0.0014201	0.023454	13.114	40289	16622	3581.3
Clostridiaceae	Sm-	3.39	0.01888	0.067967	0.011278	0.059613	89.698	5710	3264.9	793.82
Muribaculaceae	Sm-	3.25	0.012251	0.053895	0.02151	0.088431	76.785	4974.4	1447	3281.7
Eggerthellaceae	Sm-	2.73	0.0088576	0.046966	0.021225	0.088431	77.051	1505.5	430.75	1261.1
Prevotellaceae	Sm-	1.99	0.031223	0.099646	0.048061	0.1132	60.706	254.92	62.137	124.96
Staphylococcaceae	Sm+_28	2.19	0.035983	0.099646	0.03084	0.10217	69.579	25.804	331.48	105.29
Akkermansiaceae	Sm+_28	–	–	–	0.033136	0.10217	68.143	2.773	133.4	94.58
Enterobacteriaceae	Sm+_28	–	–	–	0.044934	0.1132	62.051	489.9	2212.1	1182
Coriobacteriaceae	Sm+_28	–	–	–	0.048451	0.1132	60.544	51.414	73.128	23.737
Bacteroidaceae	Sm+_50	4.38	0.00073604	0.017715	0.0019017	0.023454	12.53	33481	19735	67858
Tannerellaceae	Sm+_50	3.48	0.0073814	0.046966	0.0098522	0.059613	92.401	7388.2	3505.8	9579.1
Desulfovibrionaceae	Sm+_50	3.14	0.00098417	0.017715	0.001132	0.023454	13.568	1924.7	710.42	3468.1
Erysipelatoclostridiaceae	Sm+_50	2.58	0.013474	0.053895	0.010913	0.059613	90.356	136.04	141.97	893.12
Enterococcaceae	Sm+_50	2.45	0.0071002	0.046966	0.0088183	0.059613	94.619	129.61	112.65	671.29
Ruminococcaceae	Sm+_50	2.38	0.0091322	0.046966	0.025561	0.094575	73.334	853.34	661.31	1137.8
Genus
Turicibacter	Sm-	3.96	0.00066153	0.024146	0.0006294	0.02452	14.742	19851	11726	1656.5
Clostridium sensu stricto 1	Sm-	2.99	0.0081159	0.074057	0.0098114	0.070096	92.484	2505.1	2156.5	541.15
Muribaculaceae	Sm-	3.04	0.03985	0.12908	0.03985	0.12903	64.453	3367.2	1154.5	2155.3
Blautia	Sm-	2.75	0.0020498	0.029927	0.001086	0.02452	13.651	1846.7	714.71	1475.3
Eubacterium xylanophilum group	Sm-	2.79	0.041171	0.12908	0.040807	0.12903	63.978	2142.9	1979.8	923.27
Family XIII UCG 001	Sm-	–	–	–	0.028847	0.11699	70.915	52.57	29.422	13.393
Muribaculum	Sm-	–	–	–	0.036418	0.12903	66.254	53.345	19.46	33.135
Prevotellaceae UCG 001	Sm-	–	–	–	0.044207	0.12903	62.377	197.75	53.022	83.521
Escherichia Shigella	Sm+_28	2.76	0.025561	0.10309	0.02151	0.1007	76.785	332.36	1478.5	793.89
Sporosarcina	Sm+_28	2.07	0.043376	0.12908	0.043376	0.12903	62.757	129.9	362.47	198.74
Staphylococcus	Sm+_28	2	0.012697	0.077239	0.014115	0.085867	8.521	12.153	210.65	72.393
ASF356	Sm+_28	–	–	–	0.019627	0.1007	78.617	14.02	57.703	34.051
Akkermansia	Sm+_28	–	–	–	0.026831	0.11521	72.364	14.124	126.52	63.565
Collinsella	Sm+_28	–	–	–	0.048451	0.12903	60.544	22.874	56.174	16.02
Eubacterium ruminantium group	Sm+_28	–	–	–	0.049491	0.12903	60.119	14.124	30.816	24.37
Bacteroides	Sm+_50	4.16	0.00059141	0.024146	0.00071496	0.02452	14.487	20464	15513	44273
Parabacteroides	Sm+_50	3.24	0.0026302	0.032	0.003521	0.038858	11.298	4366.8	2779.6	6223.3
Bilophila	Sm+_50	2.94	0.0017158	0.029927	0.0013435	0.02452	13.225	1065	470.04	2213.6
Erysipelatoclostridium	Sm+_50	2.4	0.016361	0.084563	0.016361	0.091874	82.257	79.737	119.84	576.08
Adlercreutzia	Sm+_50	2.44	0.030618	0.11176	0.035997	0.12903	66.486	664.52	262.3	809.37
Enterococcus	Sm+_50	2.26	0.010146	0.075004	0.0083304	0.067569	95.757	72.169	92.224	436.42
Dubosiella	Sm+_50	2.23	0.011302	0.075004	0.010562	0.070096	91.009	3.178	261.9	337.75
Clostridium innocuum group	Sm+_50	1.99	0.0018396	0.029927	0.0018298	0.026715	12.607	75.824	86.972	271.36
Incertae sedis	Sm+_50	–	–	–	0.0037261	0.038858	11.185	112.38	105.01	192.58
Eggerthella	Sm+_50	–	–	–	0.0063232	0.057699	10.127	45.047	26.555	58.069
Ruminococcus	Sm+_50	–	–	–	0.022072	0.1007	76.269	55.221	70.222	104.82
Bifidobacterium	Sm+_50	–	–	–	0.042749	0.12903	63.048	0.70621	83.129	91.485
Gastranaerophilales	Sm+_50	–	–	–	0.049041	0.12903	60.302	3.955	1.744	49.352
1 Group displaying the highest abundance

## Sheet: (C) Sm- vs. Sm+_d28
Supplementary Material 5. Faecal bacterial taxa altered following Schistosoma mansoni (Sm) infection in faecal samples of D2 human-microbiota-associated (HMA) mice. Results of LEfSe and Kluskal-Wallis/Wilcoxon rank-sum test applied to the identification of differentially abundant bacteria between the faecal microbial communities of uninfected (Sm−; n = 4) and infected (Sm+) mice at 28 and 50 days…
Bacterial taxa	Associated Group	LEfSe			Wilcoxon rank-sum test			Abundance (mean)
		LDAscore	p-value	q-value	p-value	q-value	Statistics	Sm-	Sm+_d28
Phylum
Verrucomicrobiota	Sm+_d28	–	–	–	0.022136	0.19922	3.5	2.681	180.56
Order
Staphylococcales	Sm+_d28	2.12	0.016093	0.30614	0.01949	0.36253	3	33.2	292.18
Verrucomicrobiales	Sm+_d28	–	–	–	0.031951	0.36253	4.5	6.8027	151.38
Family
Staphylococcaceae	Sm+_d28	2.19	0.010822	0.29352	0.013227	0.34166	2	25.8	331.48
Akkermansiaceae	Sm+_d28	–	–	–	0.022136	0.34166	3.5	2.5773	133.4
Genus
Parabacteroides	Sm-	2.9	0.023652	0.17266	0.023976	0.17502	36	4366.8	2779.6
Blautia	Sm-	2.75	0.010909	0.17266	0.007992	0.16086	38	1846.7	714.71
Bilophila	Sm-	2.47	0.010909	0.17266	0.007992	0.16086	38	1065	470.04
UBA1819	Sm-	–	–	–	0.007992	0.16086	38	89.91	50.447
Gordonibacter	Sm-	–	–	–	0.035964	0.21884	35	4.098	15.333
Escherichia Shigella	Sm+_d28	2.76	0.023652	0.17266	0.023976	0.17502	4	332.36	1478.5
Sporosarcina	Sm+_d28	2.07	0.023652	0.17266	0.023976	0.17502	4	129.9	362.47
Dubosiella	Sm+_d28	2.12	0.012331	0.17266	0.015056	0.17502	2.5	3.178	261.9
Staphylococcus	Sm+_d28	2	0.007146	0.17266	0.0088143	0.16086	1	12.2	210.65
Eubacterium ruminantium group	Sm+_d28	–	–	–	0.035974	0.21884	5	1.4124	30.816
ASF356	Sm+_d28	–	–	–	0.013986	0.17502	3	14.02	57.703
Akkermansia	Sm+_d28	–	–	–	0.022136	0.17502	3.5	1.4124	126.52

## Sheet: (D) Sm- vs. Sm+_d50
Supplementary Material 5. Faecal bacterial taxa altered following Schistosoma mansoni (Sm) infection in faecal samples of D2 human-microbiota-associated (HMA) mice. Results of LEfSe and Kluskal-Wallis/Wilcoxon rank-sum test applied to the identification of differentially abundant bacteria between the faecal microbial communities of uninfected (Sm−; n = 4) and infected (Sm+) mice at 28 and 50 days…
Bacterial taxa	Associated Group	LEfSe			Wilcoxon rank-sum test			Abundance (mean)
		LDAscore	p-value	q-value	p-value	q-value	Statistics	Sm-	Sm+_d50
Phylum
Verrucomicrobiota	Sm+_d50	–	–		0.02094	0.14545	2	2.681	100.25
Desulfobacterota	Sm+_d50	–	–	–	0.048485	0.14545	4	1592.2	3949.3
Bacteroidota	Sm+_d50	–	–	–	0.048485	0.14545	4	37850	86002
Class
Alphaproteobacteria	Sm-	2.28	0.017417	0.052251	–	–	–	438.05	55.241
Desulfovibrionia	Sm+_d50	3.73	0.04154	0.089014	0.048485	0.19394	4	3931.5	14767
Verrucomicrobiae	Sm+_d50	2.1	0.026179	0.065448	0.032515	0.19394	3	18.182	270.69
Actinobacteria	Sm+_d50	2.07	0.010299	0.038621	0.013134	0.15761	1	9.0909	242.84
Order
Christensenellales	Sm-	2.34	0.0012229	0.036687	–	–	–	434.76	0
Acetobacterales	Sm-	2.13	0.020122	0.067073	–	–	–	269.65	0.5531
Desulfobulbales	Sm-	2.07	0.0074688	0.037344	–	–	–	233.53	0
Desulfovibrionales	Sm+_d50	3.34	0.04154	0.095862	–	–	–	1804	6210.8
Bifidobacteriales	Sm+_d50	–	–	–	0.02094	0.24081	2	34.014	161.95
Verrucomicrobiales	Sm+_d50	–	–	–	0.02094	0.24081	2	68.027	140.06
Family
Erysipelotrichaceae	Sm-	3.7	0.010846	0.043384	0.0040404	0.14545	32	13875	3787.9
Anaerovoracaceae	Sm-	2.09	0.010846	0.043384	0.028283	0.20364	29	298.3	54.685
Streptococcaceae	Sm-	2.85	0.020122	0.050834	–	–	–	1412.2	0.55188
Christensenellaceae	Sm-	2.48	0.0012229	0.039833	–	–	–	597.93	0
Leuconostocaceae	Sm-	2.43	0.0074688	0.039833	–	–	–	539.27	0
Desulfobulbaceae	Sm-	2.29	0.0074688	0.039833	–	–	–	390.85	0
Prevotellaceae	Sm-	2.19	0.0065784	0.039833	–	–	–	438.88	130.55
Williamwhitmaniaceae	Sm-	2.21	0.0074688	0.039833	–	–	–	321.88	0
Acetobacteraceae	Sm-	2.22	0.020122	0.050834	–	–	–	330.36	0.36657
Bacteroidaceae	Sm+_d50	4.41	0.010846	0.043384	0.028283	0.20364	3	20949	72363
Tannerellaceae	Sm+_d50	3.47	0.027248	0.059451	–	–	–	4417.5	10288
Desulfovibrionaceae	Sm+_d50	3.11	0.027248	0.059451	–	–	–	1104.7	3695.1
Ruminococcaceae	Sm+_d50	2.52	0.027248	0.059451	–	–	–	554.74	1212.8
Akkermansiaceae	Sm+_d50	–	–	–	0.02094	0.20364	2	2.773	94.58
Bifidobacteriaceae	Sm+_d50	–	–	–	0.02094	0.20364	2	12.887	118.73
Erysipelatoclostridiaceae	Sm+_d50	–	–	–	0.048485	0.29091	4	136.04	893.12
Genus
Turicibacter	Sm-	3.61	0.0065784	0.042616	0.0040404	0.13109	32	10281	2088.5
Butyrivibrio	Sm-	2.99	0.020122	0.062962	–	–	–	1955.5	0.25202
Lactococcus	Sm-	2.77	0.020122	0.062962	–	–	–	1186.1	0.50403
Christensenellaceae R 7 group	Sm-	2.39	0.0012229	0.042616	–	–	–	489.08	0
Leuconostoc	Sm-	2.34	0.0074688	0.042616	–	–	–	440.02	0
Rikenellaceae RC9 gut group	Sm-	2.17	0.0065784	0.042616	–	–	–	318.46	27.04
Desulfobulbus	Sm-	2.18	0.0074688	0.042616	–	–	–	304.02	0
Acetobacter	Sm-	2.13	0.020122	0.062962	–	–	–	265.53	0.2694
Blvii28 wastewater sludge group	Sm-	2.1	0.0074688	0.042616	–	–	–	250.65	0
Family XIII UCG 001	Sm-	–	–	–	0.028283	0.17205	29	52.57	13.393
Bacteroides	Sm+_d50	4.31	0.010846	0.045742	0.0080808	0.13109	1	15363	55826
Erysipelatoclostridium	Sm+_d50	2.51	0.027248	0.082597	0.016162	0.13109	2	78.986	722.82
Enterococcus	Sm+_d50	2.39	0.04154	0.10332	0.016162	0.13109	2	73.581	562.49
Dubosiella	Sm+_d50	2.33	0.0062065	0.042616	0.0080218	0.13109	0	4.3269	428.86
Clostridium innocuum group	Sm+_d50	2.14	0.010846	0.045742	0.0080808	0.13109	1	64.385	340.47
Parabacteroides	Sm+_d50	3.37	0.017417	0.062962	–	–	–	3219.7	7910.8
Bilophila	Sm+_d50	3.02	0.017417	0.062962	–	–	–	727.97	2839.1
Lachnospiraceae UCG 001	Sm+_d50	2.26	0.04154	0.10332	–	–	–	239.36	598.64
Lachnoclostridium	Sm+_d50	2.01	0.010846	0.045742	–	–	–	170.02	370.49
Eubacterium ventriosum group	Sm+_d50	–	–	–	0.016162	0.13109	2	4.6275	16.972
Incertae sedis	Sm+_d50	–	–	–	0.048485	0.27226	4	89.897	242.71
Eubacterium ruminantium group	Sm+_d50	–	–	–	0.024603	0.17205	2.5	1.9231	31.305
Ruminococcus	Sm+_d50	–	–	–	0.028283	0.17205	3	49.393	134.02
Akkermansia	Sm+_d50	–	–	–	0.013134	0.13109	1	14.124	63.565
Bifidobacterium	Sm+_d50	–	–	–	0.013134	0.13109	1	0.70621	91.485

## Sheet: (E) Sm+_d28 vs. Sm+_d50
Supplementary Material 5. Faecal bacterial taxa altered following Schistosoma mansoni (Sm) infection in faecal samples of D2 human-microbiota-associated (HMA) mice. Results of LEfSe and Kluskal-Wallis/Wilcoxon rank-sum test applied to the identification of differentially abundant bacteria between the faecal microbial communities of uninfected (Sm−; n = 4) and infected (Sm+) mice at 28 and 50 days…
Bacterial taxa	Associated Group	LEfSe			Wilcoxon rank-sum test			Abundance (mean)
		LDAscore	p-value	q-value	p-value	q-value	Statistics	Sm+_d28	Sm+_d50
Phylum
Bacteroidota	Sm+_d50	4.43	0.0010107	0.0090961	0.00018282	0.0018282	2	31611	86002
Desulfobacterota	Sm+_d50	3.2	0.0044653	0.020094	0.0030623	0.015311	8	848.69	3982.2
Actinobacteriota	Sm+_d50	2.61	0.012851	0.038554	0.026647	0.066616	15	628.83	1432.6
Cyanobacteria	Sm+_d50	–	–	–	0.0090861	0.030287	11	2.782	79.297
Class
Bacteroidia	Sm+_d50	5.13	0.00052976	0.0029378	0.00031994	0.0020796	3	32650	304230
Desulfovibrionia	Sm+_d50	3.84	0.00037928	0.0029378	4.5706e-05	0.00059418	0	842.42	14780
Coriobacteriia	Sm+_d50	3.26	0.00073444	0.0029378	0.00054847	0.0023767	4	544.35	4184.6
Vampirivibrionia	Sm+_d50	–	–	–	0.003934	0.012785	8	27.367	39.998
Order
Erysipelotrichales	Sm+_d28	3.77	0.012851	0.042012	0.008547	0.029304	69	19291	7390
Clostridiales	Sm+_d28	3.05	0.016439	0.042012	0.020522	0.054725	66	3640.5	1416.2
Bacteroidales	Sm+_d50	4.71	0.00037928	0.0043618	4.5706e-05	0.00054847	0	28873	130800
Desulfovibrionales	Sm+_d50	3.39	0.00037928	0.0043618	4.5706e-05	0.00054847	0	794.97	5692.2
Oscillospirales	Sm+_d50	3.17	0.0044653	0.025675	0.0013712	0.0082271	6	4076.8	7007.9
Lactobacillales	Sm+_d50	3.11	0.0099743	0.038235	0.01554	0.04662	13	2363.3	4951.4
Coriobacteriales	Sm+_d50	2.85	0.0010107	0.0077486	0.00031994	0.0025595	3	487.96	1908.9
Peptococcales	Sm+_d50	–	–	–	0.008547	0.029304	11	54.266	117.63
Gastranaerophilales	Sm+_d50	–	–	–	0.006927	0.029304	10	2.136	13.174
Family
Erysipelotrichaceae	Sm+_d28	3.81	0.0025196	0.012958	0.00054847	0.0042781	76	16541	3562.8
Clostridiaceae	Sm+_d28	3.09	0.0033665	0.013466	0.0013712	0.0076394	74	3249.8	789.48
Bacteroidaceae	Sm+_d50	4.38	0.00052976	0.0095356	4.5706e-05	0.0017825	0	19635	67484
Tannerellaceae	Sm+_d50	3.48	0.0033665	0.013466	0.00054847	0.0042781	4	3490.2	9525.5
Desulfovibrionaceae	Sm+_d50	3.14	0.00037928	0.0095356	9.1412e-05	0.0017825	1	705.42	3447.6
Muribaculaceae	Sm+_d50	2.96	0.0018719	0.012958	0.0020568	0.010027	7	1441.7	3264.5
Eggerthellaceae	Sm+_d50	2.62	0.0025196	0.012958	0.0030623	0.01327	8	428.8	1255.5
Erysipelatoclostridiaceae	Sm+_d50	2.57	0.0058796	0.021167	0.008547	0.027778	11	141.06	887.65
Enterococcaceae	Sm+_d50	2.44	0.0018719	0.012958	0.00086841	0.0056447	5	111.69	666.36
Ruminococcaceae	Sm+_d50	2.38	0.0025196	0.012958	0.00031994	0.0041592	3	658.14	1131.3
Prevotellaceae	Sm+_d50	–	–	–	0.008547	0.027778	11	61.924	124.18
Coriobacteriaceae	Sm+_d50	–	–	–	0.0043878	0.017112	9	7.2783	23.635
Gastranaerophilales	Sm+_d50	–	–	–	0.019586	0.058758	14	24.601	74.039
Genus
Turicibacter	Sm+_d28	3.7	0.00037928	0.017081	4.5706e-05	0.0017368	80	11679	1650.9
Clostridium sensu stricto 1	Sm+_d28	2.91	0.0018719	0.017081	0.0013712	0.011579	74	2148.2	539.23
Eubacterium xylanophilum group	Sm+_d28	2.72	0.012851	0.058634	0.011655	0.055361	68	1975.5	920.24
Escherichia Shigella	Sm+_d28	2.54	0.02633	0.083569	0.026647	0.092052	65	1475.3	789.93
Lachnospiraceae NK4A136 group	Sm+_d28	3.13	0.02633	0.083569	–	–	–	7077.5	4388.2
Family XIII UCG 001	Sm+_d28	–	–	–	0.011655	0.055361	68	33.102	16.932
Atopostipes	Sm+_d28	–	–	–	0.026647	0.092052	65	204.25	76
Bacteroides	Sm+_d50	4.16	0.00052976	0.017081	4.5706e-05	0.0017368	0	15455	44129
Parabacteroides	Sm+_d50	3.23	0.0025196	0.020437	0.0013712	0.011579	6	2770.8	6203.1
Bilophila	Sm+_d50	2.94	0.0018719	0.017081	0.00054847	0.0069473	4	467.76	2205.6
Muribaculaceae	Sm+_d50	2.7	0.012851	0.058634	0.01554	0.06216	13	1151.3	2148.7
Blautia	Sm+_d50	2.58	0.0018719	0.017081	0.00054847	0.0069473	4	712.4	1470
Erysipelatoclostridium	Sm+_d50	2.36	0.012851	0.058634	0.011655	0.055361	12	119.2	573.87
Adlercreutzia	Sm+_d50	2.44	0.020879	0.076209	0.008547	0.049967	11	261.36	807.33
Enterococcus	Sm+_d50	2.24	0.0076858	0.046755	0.0043878	0.033347	9	91.664	434.37
Clostridium innocuum group	Sm+_d50	1.97	0.0010107	0.017081	0.00018282	0.0034737	2	86.662	270.62
Incertae sedis	Sm+_d50	–	–	–	0.00018282	0.0034737	2	104.57	191.97
Eggerthella	Sm+_d50	–	–	–	0.00086841	0.0094285	5	26.424	57.891
Collinsella	Sm+_d50	–	–	–	0.008547	0.049967	11	5.5968	15.977
Muribaculum	Sm+_d50	–	–	–	0.006216	0.042947	10	19.46	33.135
Gastranaerophilales	Sm+_d50	–	–	–	0.015278	0.06216	13	1.744	49.352
Prevotellaceae UCG 001	Sm+_d50	–	–	–	0.01554	0.06216	13	53.022	83.521
Ruminococcus	Sm+_d50	–	–	–	0.020522	0.077983	14	70.222	104.82
